# Supplementary material for: Similar Microsatellite Allelic Distribution Between Anopheles darlingi Population Collected by Human Landing Catch or Mosquito Magnet Traps in French Guiana
Source: Trop Med Infect Dis. 2025 Jun 18;10(6):174. doi: 10.3390/tropicalmed10060174 (PMC12197347; doi:10.3390/tropicalmed10060174)
Supplement: Supplementary file 1 [file tropicalmed-10-00174-s001.zip]

Archive with 1 entries (1 files):
- tropicalmed-3564044-supplementary.pdf
